# Supplementary material for: The Identification and Characterization of a Novel Alginate Lyase from Mesonia hitae R32 Exhibiting High Thermal Stability and Potent Antioxidant Oligosaccharide Production
Source: Mar Drugs. 2025 Apr 17;23(4):176. doi: 10.3390/md23040176 (PMC12028748; doi:10.3390/md23040176)
Supplement: Supplementary file 1 [file marinedrugs-23-00176-s001.zip]

Archive with 1 entries (1 files):
- marinedrugs-3557056-supplementary.pdf
